# Supplementary material for: Strengthening systems to provide long-acting reversible contraceptives (LARCs) in public sector health facilities in Uganda and Zambia: Program results and learnings
Source: PLoS One. 2023 Aug 18;18(8):e0290115. doi: 10.1371/journal.pone.0290115 (PMC10437908; doi:10.1371/journal.pone.0290115)
Supplement: S1 File — (XLSX) [file pone.0290115.s002.xlsx]

## Sheet: Key
	Supplemental File 2. Uganda Datasets
	Variable key for this file
	Dataset	Ugd Quarterly Service Provision
	Data source	HMIS
	Variables:
	facility_id	Program facility id (assigned by program)
	quarter	Year and quarter
	iud	Number of IUD inserted at each facility per quarter
	implant	Number of implants inserted at each facility per quarter
	IUD90days	Binary variable for insertion of 1 or more IUDs per quarter (0=No, 1 = Yes)
	Imp90days	Binary variable for insertion of 1 or more implants per quarter (0=No, 1 = Yes)
	Dataset	Ugd Biannual Service Provision
	Data source	HMIS
	Variables:
	facility_id	Program facility id (assigned by program)
	halfyear	Half year (6 month period of reference)
	implant	Number of implants inserted at each facility per half year
	iud	Number of IUD inserted at each facility per half year
	ImplantCYP	Number of CYPs contributed by implants
	IUDCYP	Number of CYPs contributed by IUD
	TotalCYP	Total number of CYPs for IUDs, implants, pills and injections
	Dataset	Ugd Service Readiness
	Data source	HMIS
	Variables:
	facility_id	Program facility id (assigned by program)
	quarteryear	Year and quarter
	All variables below are coded as 0=No, 1 = Yes
	IUDStock	IUD in stock on day of assessment
	IUDEquip	IUD equipment and commodities available on day of assessment
	IUDTrain	IUD trained provider present on day of assessment
	IUDMentor	IUD mentored provider present on day of assessment
	IUDTrainMent	IUD trained AND mentored provider present on day of assessment
	ImplantStock	Implant in stock on day of assessment
	ImplantEquip	Implant equipment and commodities available on day of assessment
	ImplantTrain	Implant trained provider present on day of assessment
	ImplantMentor	Implant mentored provider present on day of assessment
	ImplantTrainMent	Implant trained AND mentored provider present on day of assessment

## Sheet: Ugd Quarterly Service Provision
facility_id	quarter	iud	implant	IUD90days	Imp90days
35	201802	11	31	1	1
35	201904	6	29	1	1
35	202004	27	351	1	1
61	201802	0	10	0	1
61	201904	13	89	1	1
61	202004	2	157	1	1
2	201802	5	34	1	1
2	201904	11	54	1	1
2	202004	14	172	1	1
4	201802	2	38	1	1
4	201904	6	211	1	1
4	202004	13	78	1	1
98	201802	0	0	0	0
98	201904	0	0	0	0
98	202004	0	0	0	0
63	201802	0	17	0	1
63	201904	19	47	1	1
63	202004	26	86	1	1
5	201802	11	78	1	1
5	201904	7	118	1	1
5	202004	3	134	1	1
22	201802	0	27	0	1
22	201904	7	313	1	1
22	202004	17	422	1	1
25	201802	2	20	1	1
25	201904	0	491	0	1
25	202004	130	2007	1	1
24	201802	1	74	1	1
24	201904	51	472	1	1
24	202004	15	1348	1	1
103	201802	1	1	1	1
103	201904	14	54	1	1
103	202004	19	75	1	1
39	201802	166	269	1	1
39	201904	56	175	1	1
39	202004	70	408	1	1
55	201802	11	16	1	1
55	201904	9	296	1	1
55	202004	21	263	1	1
111	201802	8	25	1	1
111	201904	9	51	1	1
111	202004	10	91	1	1
40	201802	498	339	1	1
40	201904	93	133	1	1
40	202004	145	610	1	1
71	201802	12	29	1	1
71	201904	12	35	1	1
71	202004	20	87	1	1
6	201802	0	43	0	1
6	201904	0	83	0	1
6	202004	64	394	1	1
28	201802	0	0	0	0
28	201904	5	57	1	1
28	202004	2	21	1	1
29	201802	7	33	1	1
29	201904	32	117	1	1
29	202004	15	464	1	1
113	201802	238	137	1	1
113	201904	26	91	1	1
113	202004	36	325	1	1
73	201802	0	18	0	1
73	201904	4	14	1	1
73	202004	16	64	1	1
30	201802	0	0	0	0
30	201904	0	2	0	1
30	202004	3	68	1	1
8	201802	1	15	1	1
8	201904	0	0	0	0
8	202004	0	0	0	0
75	201802	6	17	1	1
75	201904	1	1	1	1
75	202004	11	69	1	1
76	201802	102	20	1	1
76	201904	3	22	1	1
76	202004	30	119	1	1
10	201802	2	1	1	1
10	201904	3	166	1	1
10	202004	2	109	1	1
56	201802	201	118	1	1
56	201904	40	163	1	1
56	202004	54	344	1	1
78	201802	9	47	1	1
78	201904	8	57	1	1
78	202004	22	164	1	1
11	201802	6	51	1	1
11	201904	0	8	0	1
11	202004	14	107	1	1
119	201802	9	77	1	1
119	201904	2	89	1	1
119	202004	38	187	1	1
79	201802	0	13	0	1
79	201904	0	27	0	1
79	202004	25	203	1	1
80	201802	0	5	0	1
80	201904	0	59	0	1
80	202004	37	239	1	1
83	201802	123	277	1	1
83	201904	23	157	1	1
83	202004	76	315	1	1
13	201802	3	36	1	1
13	201904	0	18	0	1
13	202004	14	170	1	1
122	201802	8	58	1	1
122	201904	13	94	1	1
122	202004	37	134	1	1
123	201802	1	16	1	1
123	201904	8	108	1	1
123	202004	10	74	1	1
125	201802	5	86	1	1
125	201904	37	222	1	1
125	202004	15	235	1	1
124	201802	1	13	1	1
124	201904	0	0	0	0
124	202004	0	12	0	1
58	201802	9	49	1	1
58	201904	5	186	1	1
58	202004	5	458	1	1
16	201802	22	47	1	1
16	201904	0	9	0	1
16	202004	0	92	0	1
50	201802	123	34	1	1
50	201904	8	26	1	1
50	202004	23	82	1	1
87	201802	4	21	1	1
87	201904	9	25	1	1
87	202004	28	120	1	1
51	201802	16	24	1	1
51	201904	65	15	1	1
51	202004	79	190	1	1
88	201802	0	0	0	0
88	201904	0	40	0	1
88	202004	18	230	1	1
130	201802	5	69	1	1
130	201904	19	58	1	1
130	202004	5	162	1	1
53	201802	0	0	0	0
53	201904	0	0	0	0
53	202004	5	10	1	1
32	201802	0	0	0	0
32	201904	0	36	0	1
32	202004	9	254	1	1
33	201802	1	21	1	1
33	201904	5	312	1	1
33	202004	49	758	1	1
59	201802	198	132	1	1
59	201904	3	64	1	1
59	202004	18	235	1	1
18	201802	2	26	1	1
18	201904	1	89	1	1
18	202004	5	77	1	1
92	201802	0	3	0	1
92	201904	11	29	1	1
92	202004	25	252	1	1

## Sheet: Ugd Biannual Service Provision
facility_id	halfyear	implant	iud	ImplantCYP	IUDCYP	TotalCYP
35	2018 Jan-Jun	216	71	722.52	326.6	1065.87
35	2019 Jul-Dec	52	9	173.94	41.4	240.973
35	2020 Jul-Dec	666	45	2032.9	207	2266.87
61	2018 Jan-Jun	55	0	183.975	0	222.375
61	2019 Jul-Dec	141	21	471.645	96.6	647.312
61	2020 Jul-Dec	315	9	870.7	41.4	996
2	2018 Jan-Jun	34	5	113.73	23	161.03
2	2019 Jul-Dec	131	15	438.195	69	675.095
2	2020 Jul-Dec	226	17	662.5	78.2	889.383
4	2018 Jan-Jun	38	2	127.11	9.2	154.71
4	2019 Jul-Dec	322	8	1077.09	36.8	1303.87
4	2020 Jul-Dec	264	25	799.1	113.7	1116.83
98	2018 Jan-Jun	0	0	0	0	23.0333
98	2019 Jul-Dec	1	0	3.345	0	22.9283
98	2020 Jul-Dec	0	0	0	0	202.067
63	2018 Jan-Jun	20	0	66.9	0	117.383
63	2019 Jul-Dec	67	21	224.115	96.6	409.815
63	2020 Jul-Dec	176	53	516.7	243.8	822.95
5	2018 Jan-Jun	101	24	337.845	110.4	550.295
5	2019 Jul-Dec	233	9	779.385	41.4	1052.48
5	2020 Jul-Dec	310	4	998.6	18.4	1291.85
22	2018 Jan-Jun	44	0	147.18	0	257.73
22	2019 Jul-Dec	1046	17	3498.87	78.2	3696.44
22	2020 Jul-Dec	1348	40	4072	184	4345.58
25	2018 Jan-Jun	20	2	66.9	9.2	87.0167
25	2019 Jul-Dec	629	9	2104	41.4	2257.64
25	2020 Jul-Dec	3193	143	9866.2	657.8	11026.7
24	2018 Jan-Jun	103	1	344.535	4.6	467.718
24	2019 Jul-Dec	658	78	2201.01	358.8	2609.04
24	2020 Jul-Dec	2238	48	6723.4	220.8	7275.63
103	2018 Jan-Jun	22	10	73.59	46	166.607
103	2019 Jul-Dec	168	35	561.96	161	918.827
103	2020 Jul-Dec	226	59	672.1	271.4	1027.28
39	2018 Jan-Jun	383	208	1281.14	956.8	2471.33
39	2019 Jul-Dec	298	96	996.81	441.6	1653.61
39	2020 Jul-Dec	643	221	1954.6	1016.6	3118.5
55	2018 Jan-Jun	44	13	147.18	59.8	261.98
55	2019 Jul-Dec	484	18	1618.98	82.8	1853
55	2020 Jul-Dec	337	23	1077.8	105.8	1371.52
111	2018 Jan-Jun	46	15	153.87	69	238.27
111	2019 Jul-Dec	57	9	190.665	41.4	465.465
111	2020 Jul-Dec	325	54	923	248.4	1299.68
40	2018 Jan-Jun	506	754	1692.57	3468.4	5424.24
40	2019 Jul-Dec	301	372	1006.84	1711.2	2911.91
40	2020 Jul-Dec	918	155	2724	713	3614.33
71	2018 Jan-Jun	57	19	190.665	87.4	379.065
71	2019 Jul-Dec	97	71	324.465	326.6	695.165
71	2020 Jul-Dec	184	36	556.2	163	783.567
6	2018 Jan-Jun	72	5	240.84	23	311.407
6	2019 Jul-Dec	232	12	776.04	55.2	989.34
6	2020 Jul-Dec	652	86	1882.4	395.6	2357.1
28	2018 Jan-Jun	0	0	0	0	0.2
28	2019 Jul-Dec	100	8	334.5	36.8	406.117
28	2020 Jul-Dec	29	7	98.5	32.2	192.25
29	2018 Jan-Jun	43	9	143.835	41.4	197.818
29	2019 Jul-Dec	235	46	786.075	211.6	1124.44
29	2020 Jul-Dec	814	27	2560.9	124.2	2878.2
113	2018 Jan-Jun	181	240	605.445	1104	1767.21
113	2019 Jul-Dec	239	105	799.455	483	1339.32
113	2020 Jul-Dec	629	53	2007.8	243.8	2284.97
73	2018 Jan-Jun	21	0	70.245	0	112.045
73	2019 Jul-Dec	43	7	143.835	32.2	259.635
73	2020 Jul-Dec	108	28	292.3	128.8	481.05
30	2018 Jan-Jun	3	0	10.035	0	25.585
30	2019 Jul-Dec	26	0	86.97	0	239.253
30	2020 Jul-Dec	156	3	482.3	13.8	607.6
8	2018 Jan-Jun	15	1	50.175	4.6	91.5417
8	2019 Jul-Dec	33	0	110.385	0	151.552
8	2020 Jul-Dec	9	3	22.5	13.8	142.65
75	2018 Jan-Jun	34	7	113.73	32.2	158.78
75	2019 Jul-Dec	19	2	63.555	9.2	97.5217
75	2020 Jul-Dec	206	18	565.7	82.8	698.983
76	2018 Jan-Jun	35	102	117.075	469.2	598.025
76	2019 Jul-Dec	46	4	153.87	18.4	262.77
76	2020 Jul-Dec	310	45	960.9	207	1201.8
10	2018 Jan-Jun	43	3	143.835	13.8	228.235
10	2019 Jul-Dec	239	5	799.455	23	977.872
10	2020 Jul-Dec	238	6	713.3	27.6	910.717
56	2018 Jan-Jun	240	389	802.8	1789.4	2667.37
56	2019 Jul-Dec	356	172	1190.82	791.2	2074.32
56	2020 Jul-Dec	444	65	1281.6	295.1	1677.65
78	2018 Jan-Jun	83	26	277.635	119.6	422.785
78	2019 Jul-Dec	111	12	371.295	55.2	498.145
78	2020 Jul-Dec	262	37	801.9	168.9	1005.3
11	2018 Jan-Jun	124	17	414.78	78.2	562.213
11	2019 Jul-Dec	92	8	307.74	36.8	497.707
11	2020 Jul-Dec	187	20	553.3	92	757.183
119	2018 Jan-Jun	119	12	398.055	55.2	496.705
119	2019 Jul-Dec	252	8	842.94	36.8	1000.84
119	2020 Jul-Dec	405	71	1190.6	326.6	1607.13
79	2018 Jan-Jun	26	0	86.97	0	131.587
79	2019 Jul-Dec	57	0	190.665	0	292.398
79	2020 Jul-Dec	413	31	1174.2	142.6	1414.32
80	2018 Jan-Jun	35	0	117.075	0	213.542
80	2019 Jul-Dec	134	3	448.23	13.8	653.447
80	2020 Jul-Dec	420	62	1201.3	278.7	1584.88
83	2018 Jan-Jun	547	264	1829.71	1214.4	3365.47
83	2019 Jul-Dec	414	78	1384.83	358.8	2155.58
83	2020 Jul-Dec	527	92	1565.8	423.2	2200.72
13	2018 Jan-Jun	75	14	250.875	64.4	320.542
13	2019 Jul-Dec	176	7	588.72	32.2	720.237
13	2020 Jul-Dec	287	70	883.9	322	1258.08
122	2018 Jan-Jun	94	22	314.43	101.2	479.813
122	2019 Jul-Dec	202	40	675.69	184	915.523
122	2020 Jul-Dec	325	54	962	248.4	1270.18
123	2018 Jan-Jun	98	5	327.81	23	441.16
123	2019 Jul-Dec	228	16	762.66	73.6	1000.28
123	2020 Jul-Dec	195	32	544.7	147.2	801.217
125	2018 Jan-Jun	164	10	548.58	46	803.947
125	2019 Jul-Dec	485	53	1622.33	243.8	2016.89
125	2020 Jul-Dec	496	21	1591	96.6	1832.93
124	2018 Jan-Jun	21	3	70.245	13.8	161.595
124	2019 Jul-Dec	5	0	16.725	0	54.9917
124	2020 Jul-Dec	15	0	44.1	0	87.4333
58	2018 Jan-Jun	71	16	237.495	73.6	322.245
58	2019 Jul-Dec	302	12	1010.19	55.2	1166.39
58	2020 Jul-Dec	788	20	2398.9	92	2604.03
16	2018 Jan-Jun	47	22	157.215	101.2	280.915
16	2019 Jul-Dec	9	0	30.105	0	75.0717
16	2020 Jul-Dec	94	0	285.7	0	361.45
50	2018 Jan-Jun	87	227	291.015	1044.2	1366.8
50	2019 Jul-Dec	35	16	117.075	73.6	202.475
50	2020 Jul-Dec	92	23	284.6	105.8	421.217
87	2018 Jan-Jun	57	10	190.665	46	288.615
87	2019 Jul-Dec	107	22	357.915	101.2	529.298
87	2020 Jul-Dec	210	32	606.9	147.2	788.9
51	2018 Jan-Jun	29	21	97.005	96.6	238.722
51	2019 Jul-Dec	60	101	200.7	464.6	731.017
51	2020 Jul-Dec	381	79	1243.7	363.4	1647.77
88	2018 Jan-Jun	0	0	0	0	50.55
88	2019 Jul-Dec	69	3	230.805	13.8	331.305
88	2020 Jul-Dec	293	27	883.3	124.2	1069.45
130	2018 Jan-Jun	137	17	458.265	78.2	631.048
130	2019 Jul-Dec	192	77	642.24	354.2	1131.19
130	2020 Jul-Dec	280	32	866.3	142	1120.05
53	2018 Jan-Jun	0	0	0	0	0
53	2019 Jul-Dec	3	0	10.035	0	40.035
53	2020 Jul-Dec	34	23	111	105.8	244.45
32	2018 Jan-Jun	18	0	60.21	0	139.01
32	2019 Jul-Dec	93	4	311.085	18.4	478.052
32	2020 Jul-Dec	521	23	1601.4	105.8	1797.18
33	2018 Jan-Jun	21	1	70.245	4.6	93.245
33	2019 Jul-Dec	631	22	2110.7	101.2	2317.71
33	2020 Jul-Dec	1255	81	4096.9	372.6	4583.4
59	2018 Jan-Jun	258	402	863.01	1849.2	2760.34
59	2019 Jul-Dec	150	24	501.75	110.4	735.217
59	2020 Jul-Dec	321	25	898.7	104.6	1176.88
18	2018 Jan-Jun	55	12	183.975	55.2	262.692
18	2019 Jul-Dec	192	1	642.24	4.6	809.007
18	2020 Jul-Dec	166	21	547.6	96.6	731.4
92	2018 Jan-Jun	18	0	60.21	0	65.31
92	2019 Jul-Dec	94	30	314.43	138	570.43
92	2020 Jul-Dec	532	50	1601.7	230	1927.17

## Sheet: Ugd Service Readiness
facility_id	quarteryear	IUDStock	IUDEquip	IUDTrain	IUDMentor	IUDTrainMent	ImplantStock	ImplantEquip	ImplantTrain	ImplantMentor	ImplantTrainMent
2	20183	0	0	0	0	0	1	0	1	0	0
2	20194	1	1	1	1	1	1	0	1	1	1
2	20204	1	0	1	1	1	1	1	1	1	1
4	20183	0	0	0	0	0	1	0	1	0	0
4	20194	1	0	1	1	1	1	0	1	1	1
4	20204	1	1	1	1	1	1	0	1	1	1
5	20183	1	0	0	0	0	1	0	1	0	0
5	20194	1	0	1	1	1	1	0	1	1	1
5	20204	1	0	1	1	1	1	0	1	1	1
6	20183	0	0	0	0	0	1	0	0	0	0
6	20194	1	1	1	1	1	1	0	1	1	1
6	20204	1	1	1	1	1	1	1	1	1	1
8	20183	0	0	0	0	0	0	0	0	0	0
8	20194	0	0	1	1	1	1	0	1	1	1
8	20204	0	0	1	1	1	0	0	0	0	0
10	20183	0	0	1	0	0	1	0	1	0	0
10	20194	1	1	1	1	1	1	1	1	1	1
10	20204	1	0	1	1	1	1	1	1	1	1
11	20183	1	0	1	1	1	1	0	1	1	1
11	20194	1	1	1	1	1	1	1	1	1	1
11	20204	1	1	1	1	1	1	1	1	1	1
13	20183	0	0	0	0	0	1	0	1	1	1
13	20194	0	0	1	1	1	1	1	1	1	1
13	20204	1	0	1	1	1	1	1	1	1	1
16	20183	1	0	0	0	0	1	0	1	0	0
16	20194	1	1	1	0	0	1	0	1	1	1
16	20204	1	1	1	1	1	1	1	1	1	1
18	20183	0	0	0	0	0	1	0	1	0	0
18	20194	0	0	1	1	1	1	1	1	1	1
18	20204	1	0	1	1	1	1	0	1	1	1
22	20183	1	0	0	0	0	1	0	1	1	1
22	20194	1	0	1	1	1	1	0	1	1	1
22	20204	1	1	1	1	1	1	0	1	1	1
24	20183	1	1	0	0	0	1	0	1	1	1
24	20194	1	1	1	1	1	1	1	1	1	1
24	20204	1	1	1	1	1	1	1	1	1	1
25	20183	0	0	1	1	1	1	0	1	0	0
25	20194	1	1	1	1	1	1	0	1	1	1
25	20204	1	1	1	1	1	1	0	1	1	1
28	20183	0	0	0	0	0	0	0	0	0	0
28	20194	1	1	1	1	1	1	1	1	1	1
28	20204	1	0	1	1	1	1	0	1	1	1
29	20183	1	0	0	0	0	1	0	1	0	0
29	20194	1	1	1	1	1	1	1	1	1	1
29	20204	1	0	1	1	1	1	0	1	1	1
30	20183	0	0	0	0	0	1	0	1	1	1
30	20194	1	1	1	1	1	0	0	0	0	0
30	20204	1	0	1	1	1	1	0	1	1	1
32	20183	0	0	0	0	0	1	0	1	1	1
32	20194	1	0	1	1	1	1	1	1	1	1
32	20204	1	1	1	1	1	1	0	1	1	1
33	20183	1	0	0	0	0	1	0	1	1	1
33	20194	1	0	1	1	1	1	0	1	1	1
33	20204	1	0	1	1	1	1	1	1	1	1
35	20183	1	0	0	1	0	1	0	1	1	1
35	20194	1	1	1	1	1	1	1	1	1	1
35	20204	1	1	1	1	1	1	0	1	1	1
39	20183	1	1	1	0	0	1	1	1	1	1
39	20194	1	1	1	1	1	1	0	1	1	1
39	20204	1	1	1	1	1	1	1	1	1	1
40	20183	1	1	1	1	1	1	0	1	1	1
40	20194	1	1	1	1	1	1	1	1	1	1
40	20204	1	1	1	1	1	1	0	1	1	1
50	20183	1	0	0	1	0	1	0	1	1	1
50	20194	1	0	1	1	1	1	0	1	1	1
50	20204	1	0	1	1	1	1	0	1	1	1
51	20183	1	0	1	1	1	1	0	1	0	0
51	20194	1	1	1	1	1	1	0	1	1	1
51	20204	1	1	1	1	1	1	1	1	1	1
53	20183	0	0	0	0	0	1	0	0	0	0
53	20194	1	0	1	1	1	1	0	1	1	1
53	20204	1	0	1	1	1	1	0	1	1	1
55	20183	1	0	1	0	0	1	1	1	0	0
55	20194	1	1	1	1	1	1	0	1	1	1
55	20204	1	0	1	1	1	1	0	1	1	1
56	20183	1	0	1	0	0	1	0	1	1	1
56	20194	1	1	1	1	1	1	0	1	1	1
56	20204	1	1	1	1	1	1	1	1	1	1
58	20183	0	0	0	0	0	1	0	0	0	0
58	20194	1	1	1	1	1	1	0	1	1	1
58	20204	1	1	0	1	0	1	1	1	1	1
59	20183	1	0	0	0	0	1	0	1	0	0
59	20194	1	1	1	1	1	1	0	1	1	1
59	20204	1	0	1	1	1	1	0	1	1	1
61	20183	1	0	0	0	0	1	0	1	0	0
61	20194	1	1	1	1	1	1	0	1	1	1
61	20204	1	1	1	1	1	1	1	1	1	1
63	20183	1	0	1	0	0	1	0	1	0	0
63	20194	1	1	1	1	1	1	0	1	1	1
63	20204	1	1	1	1	1	1	0	1	1	1
71	20183	1	0	0	0	0	1	0	1	1	1
71	20194	1	1	1	1	1	1	1	1	1	1
71	20204	1	1	1	1	1	1	1	1	1	1
73	20183	0	0	1	0	0	0	0	1	1	1
73	20194	1	1	1	1	1	1	0	1	1	1
73	20204	1	1	1	1	1	1	1	1	1	1
75	20183	1	0	0	0	0	1	0	0	0	0
75	20194	1	1	1	1	1	1	0	1	1	1
75	20204	1	1	1	1	1	1	1	1	1	1
76	20183	1	1	0	0	0	1	0	1	1	1
76	20194	1	1	1	1	1	1	1	1	1	1
76	20204	1	1	1	1	1	1	1	1	1	1
78	20183	0	0	1	1	1	1	0	1	1	1
78	20194	1	1	1	1	1	1	0	1	1	1
78	20204	1	1	1	1	1	1	0	1	1	1
79	20183	1	0	1	1	1	0	0	1	1	1
79	20194	1	1	1	1	1	1	1	1	1	1
79	20204	1	1	1	1	1	1	1	1	1	1
80	20183	1	0	1	0	0	1	0	1	0	0
80	20194	1	1	1	1	1	1	1	1	1	1
80	20204	1	1	1	1	1	1	1	1	1	1
83	20183	1	0	1	0	0	1	0	1	1	1
83	20194	1	1	1	1	1	1	0	1	1	1
83	20204	1	0	1	1	1	1	0	1	1	1
87	20183	0	0	1	1	1	1	0	1	1	1
87	20194	1	1	1	1	1	1	0	1	1	1
87	20204	1	1	1	1	1	1	1	1	1	1
88	20183	0	0	0	0	0	0	0	0	0	0
88	20194	1	1	1	0	0	1	1	1	1	1
88	20204	0	0	1	1	1	1	0	1	1	1
92	20183	1	0	1	0	0	1	0	1	0	0
92	20194	1	0	1	0	0	1	0	1	1	1
92	20204	1	1	1	1	1	1	1	1	1	1
98	20183	0	0	0	0	0	0	0	0	0	0
98	20194	1	1	1	1	1	0	0	0	0	0
98	20204	0	0	0	0	0	1	0	1	1	1
103	20183	1	0	1	1	1	1	0	1	1	1
103	20194	1	0	1	1	1	1	0	1	1	1
103	20204	1	1	1	1	1	1	1	1	1	1
111	20183	1	0	1	1	1	1	0	1	1	1
111	20194	1	1	1	1	1	1	0	1	1	1
111	20204	1	1	1	1	1	1	1	1	1	1
113	20183	1	0	1	1	1	1	0	1	1	1
113	20194	1	1	1	1	1	1	1	1	1	1
113	20204	1	1	1	1	1	1	1	1	1	1
119	20183	0	0	1	0	0	0	0	1	0	0
119	20194	1	0	1	1	1	1	0	1	1	1
119	20204	1	1	1	1	1	1	1	1	1	1
122	20183	1	0	1	1	1	1	0	1	1	1
122	20194	1	1	1	1	1	1	1	1	1	1
122	20204	1	1	1	1	1	1	1	1	1	1
123	20183	1	0	0	0	0	1	0	1	1	1
123	20194	1	1	1	1	1	1	1	1	1	1
123	20204	1	1	1	1	1	1	0	1	1	1
124	20183	0	0	0	1	0	0	0	1	1	0
124	20194	0	0	1	1	1	0	0	0	0	0
124	20204	1	0	1	1	1	1	0	1	1	1
125	20183	1	1	1	1	1	1	0	1	1	1
125	20194	1	1	1	1	1	1	1	1	1	1
125	20204	1	1	1	1	1	1	1	1	1	1
130	20183	1	0	1	1	1	1	0	1	1	1
130	20194	1	0	1	1	1	1	0	1	1	1
130	20204	1	1	1	1	1	1	1	1	1	1
