# Supplementary material for: Strengthening systems to provide long-acting reversible contraceptives (LARCs) in public sector health facilities in Uganda and Zambia: Program results and learnings
Source: PLoS One. 2023 Aug 18;18(8):e0290115. doi: 10.1371/journal.pone.0290115 (PMC10437908; doi:10.1371/journal.pone.0290115)
Supplement: S2 File — (XLSX) [file pone.0290115.s003.xlsx]

## Sheet: Key
	Supplemental File 3. Zambia Datasets
	Variable key for this file
	Dataset	Zam Quarterly Service Provision
	Data source	HMIS
	Variables:
	facility_id	Program facility id (assigned by program)
	quarter	Year and quarter
	iud	Number of IUD inserted at each facility per quarter
	implant	Number of implants inserted at each facility per quarter
	IUD90days	Binary variable for insertion of 1 or more IUDs per quarter (0=No, 1 = Yes)
	Imp90days	Binary variable for insertion of 1 or more implants per quarter (0=No, 1 = Yes)
	Dataset	Zam Biannual Service Provision
	Data source	HMIS
	Variables:
	facility_id	Program facility id (assigned by program)
	halfyear	Half year (6 month period of reference)
	implant	Number of implants inserted at each facility per half year
	iud	Number of IUD inserted at each facility per half year
	ImplantCYP	Number of CYPs contributed by implants
	IUDCYP	Number of CYPs contributed by IUD
	TotalCYP	Total number of CYPs for IUDs, implants, pills and injections
	Dataset	Zam Service Readiness
	Data source	HMIS
	Variables:
	facility_id	Program facility id (assigned by program)
	quarteryear	Year and quarter
	All variables below are coded as 0=No, 1 = Yes
	IUDStock	IUD in stock on day of assessment
	IUDEquip	IUD equipment and commodities available on day of assessment
	IUDTrain	IUD trained provider present on day of assessment
	IUDMentor	IUD mentored provider present on day of assessment
	IUDTrainMent	IUD trained AND mentored provider present on day of assessment
	ImplantStock	Implant in stock on day of assessment
	ImplantEquip	Implant equipment and commodities available on day of assessment
	ImplantTrain	Implant trained provider present on day of assessment
	ImplantMentor	Implant mentored provider present on day of assessment
	ImplantTrainMent	Implant trained AND mentored provider present on day of assessment

## Sheet: Zam Quarterly Service Provision
facility_id	quarter	iud	implant	IUD90days	Imp90days
7	201802	0	0	0	0
7	201904	139	5	1	1
7	202004	137	128	1	1
5	201802	0	3	0	1
5	201904	0	0	0	0
5	202004	74	61	1	1
3	201802	0	6	0	1
3	201904	0	12	0	1
3	202004	0	3	0	1
23	201802	0	0	0	0
23	201904	0	0	0	0
23	202004	0	0	0	0
110	201802	5	4	1	1
110	201904	44	250	1	1
110	202004	63	388	1	1
95	201802	0	60	0	1
95	201904	130	372	1	1
95	202004	0	0	0	0
27	201802	0	0	0	0
27	201904	156	120	1	1
27	202004	0	6	0	1
101	201802	0	0	0	0
101	201904	0	0	0	0
101	202004	0	10	0	1
87	201802	13	11	1	1
87	201904	0	45	0	1
87	202004	151	196	1	1
121	201802	0	5	0	1
121	201904	0	2	0	1
121	202004	0	3	0	1
99	201802	0	0	0	0
99	201904	0	368	0	1
99	202004	0	0	0	0
117	201802	0	0	0	0
117	201904	17	30	1	1
117	202004	136	142	1	1
42	201802	0	4	0	1
42	201904	49	68	1	1
42	202004	15	38	1	1
89	201802	0	1	0	1
89	201904	0	0	0	0
89	202004	0	0	0	0
133	201802	0	0	0	0
133	201904	84	59	1	1
133	202004	0	0	0	0
66	201802	0	10	0	1
66	201904	5	0	1	0
66	202004	0	49	0	1
70	201802	0	1	0	1
70	201904	0	0	0	0
70	202004	0	0	0	0
83	201802	0	18	0	1
83	201904	0	2	0	1
83	202004	0	2	0	1
98	201802	0	6	0	1
98	201904	0	0	0	0
98	202004	0	2	0	1
75	201802	0	0	0	0
75	201904	0	0	0	0
75	202004	0	0	0	0
17	201802	0	0	0	0
17	201904	0	0	0	0
17	202004	0	10	0	1
88	201802	0	1	0	1
88	201904	0	3	0	1
88	202004	9	8	1	1
124	201802	0	0	0	0
124	201904	0	0	0	0
124	202004	38	25	1	1
44	201802	0	0	0	0
44	201904	0	0	0	0
44	202004	0	1	0	1
116	201802	0	1	0	1
116	201904	0	0	0	0
116	202004	0	3	0	1
15	201802	0	7	0	1
15	201904	40	29	1	1
15	202004	0	23	0	1
28	201802	0	0	0	0
28	201904	0	12	0	1
28	202004	0	5	0	1
24	201802	0	0	0	0
24	201904	0	0	0	0
24	202004	0	0	0	0
16	201802	0	5	0	1
16	201904	11	18	1	1
16	202004	0	1	0	1
33	201802	0	0	0	0
33	201904	0	11	0	1
33	202004	0	3	0	1
65	201802	0	4	0	1
65	201904	29	172	1	1
65	202004	0	19	0	1
103	201802	0	0	0	0
103	201904	0	0	0	0
103	202004	0	0	0	0
25	201802	21	21	1	1
25	201904	19	273	1	1
25	202004	41	258	1	1
39	201802	0	18	0	1
39	201904	92	130	1	1
39	202004	0	1	0	1
68	201802	0	3	0	1
68	201904	0	179	0	1
68	202004	9	15	1	1
54	201802	0	0	0	0
54	201904	0	0	0	0
54	202004	0	0	0	0
106	201802	0	10	0	1
106	201904	0	28	0	1
106	202004	0	128	0	1
105	201802	1	0	1	0
105	201904	6	3	1	1
105	202004	35	82	1	1
140	201802	0	0	0	0
140	201904	0	0	0	0
140	202004	0	0	0	0
73	201802	41	48	1	1
73	201904	0	5	0	1
73	202004	0	2	0	1
2	201802	0	0	0	0
2	201904	14	22	1	1
2	202004	92	29	1	1
12	201802	0	0	0	0
12	201904	0	0	0	0
12	202004	0	15	0	1
71	201802	0	0	0	0
71	201904	0	0	0	0
71	202004	0	0	0	0
82	201802	0	3	0	1
82	201904	2	17	1	1
82	202004	0	0	0	0
31	201802	0	0	0	0
31	201904	259	0	1	0
31	202004	0	0	0	0
32	201802	0	10	0	1
32	201904	0	0	0	0
32	202004	49	102	1	1
4	201802	0	0	0	0
4	201904	0	14	0	1
4	202004	0	25	0	1
129	201802	0	0	0	0
129	201904	0	2	0	1
129	202004	0	4	0	1
84	201802	1	2	1	1
84	201904	0	0	0	0
84	202004	0	0	0	0
92	201802	0	0	0	0
92	201904	0	0	0	0
92	202004	0	0	0	0
93	201802	11	17	1	1
93	201904	41	88	1	1
93	202004	3	106	1	1
45	201802	0	19	0	1
45	201904	2	1	1	1
45	202004	0	1	0	1
41	201802	0	16	0	1
41	201904	47	60	1	1
41	202004	44	37	1	1
20	201802	0	7	0	1
20	201904	0	81	0	1
20	202004	0	3	0	1
34	201802	0	18	0	1
34	201904	0	48	0	1
34	202004	5	42	1	1
37	201802	0	0	0	0
37	201904	0	0	0	0
37	202004	0	1	0	1
109	201802	0	0	0	0
109	201904	0	33	0	1
109	202004	0	20	0	1
114	201802	5	16	1	1
114	201904	30	31	1	1
114	202004	26	48	1	1
76	201802	0	17	0	1
76	201904	140	59	1	1
76	202004	0	2	0	1
40	201802	0	0	0	0
40	201904	0	3	0	1
40	202004	0	0	0	0
74	201802	0	0	0	0
74	201904	0	11	0	1
74	202004	0	0	0	0
123	201802	0	0	0	0
123	201904	0	0	0	0
123	202004	0	0	0	0
62	201802	0	0	0	0
62	201904	0	0	0	0
62	202004	0	0	0	0
108	201802	0	0	0	0
108	201904	0	0	0	0
108	202004	83	17	1	1
38	201802	0	5	0	1
38	201904	0	4	0	1
38	202004	0	5	0	1
130	201802	0	0	0	0
130	201904	0	0	0	0
130	202004	0	0	0	0
118	201802	0	7	0	1
118	201904	0	0	0	0
118	202004	3	29	1	1
104	201802	5	4	1	1
104	201904	12	52	1	1
104	202004	96	243	1	1
139	201802	0	6	0	1
139	201904	1	3	1	1
139	202004	0	25	0	1
69	201802	0	0	0	0
69	201904	4	1	1	1
69	202004	7	12	1	1
6	201802	0	0	0	0
6	201904	3	10	1	1
6	202004	0	0	0	0
125	201802	0	2	0	1
125	201904	145	94	1	1
125	202004	80	33	1	1
115	201802	0	0	0	0
115	201904	1	5	1	1
115	202004	0	19	0	1
111	201802	0	0	0	0
111	201904	0	15	0	1
111	202004	128	68	1	1
1	201802	0	0	0	0
1	201904	0	0	0	0
1	202004	0	0	0	0
126	201802	11	20	1	1
126	201904	0	0	0	0
126	202004	0	0	0	0
141	201802	19	52	1	1
141	201904	0	0	0	0
141	202004	0	0	0	0
43	201802	0	2	0	1
43	201904	31	30	1	1
43	202004	36	26	1	1
49	201802	0	1	0	1
49	201904	5	39	1	1
49	202004	0	5	0	1
86	201802	0	1	0	1
86	201904	0	0	0	0
86	202004	0	0	0	0
85	201802	0	21	0	1
85	201904	30	68	1	1
85	202004	165	238	1	1
72	201802	48	131	1	1
72	201904	37	62	1	1
72	202004	2	3	1	1
50	201802	0	5	0	1
50	201904	76	86	1	1
50	202004	35	52	1	1
94	201802	8	54	1	1
94	201904	0	0	0	0
94	202004	0	14	0	1
13	201802	0	0	0	0
13	201904	0	0	0	0
13	202004	0	0	0	0

## Sheet: Zam Biannual Service Provision
facility_id	halfyear	iud	implant	ImplantCYP	IUDCYP	TotalCYP
7	2018 Jan-Jun	0	1	3.8	0	126.167
7	2019 Jul-Dec	181	25	95	832.6	1050.9
7	2020 Jul-Dec	152	201	763.8	699.2	1573.7
5	2018 Jan-Jun	0	3	11.4	0	83.9833
5	2019 Jul-Dec	10	12	45.6	46	191.4
5	2020 Jul-Dec	74	86	326.8	340.4	747.7
3	2018 Jan-Jun	0	18	68.4	0	321.583
3	2019 Jul-Dec	0	12	45.6	0	209.833
3	2020 Jul-Dec	23	44	167.2	105.8	519.667
23	2018 Jan-Jun	0	0	0	0	0
23	2019 Jul-Dec	0	0	0	0	0
23	2020 Jul-Dec	0	0	0	0	0
110	2018 Jan-Jun	5	23	87.4	23	183.633
110	2019 Jul-Dec	44	260	988	202.4	1295.65
110	2020 Jul-Dec	63	405	1539	289.8	1881.53
95	2018 Jan-Jun	0	78	296.4	0	360.95
95	2019 Jul-Dec	148	389	1478.2	680.8	2368
95	2020 Jul-Dec	10	60	228	46	304.55
27	2018 Jan-Jun	0	0	0	0	38.7833
27	2019 Jul-Dec	275	217	824.6	1265	2140.52
27	2020 Jul-Dec	0	60	228	0	236.333
101	2018 Jan-Jun	0	0	0	0	34.0333
101	2019 Jul-Dec	0	0	0	0	28.8
101	2020 Jul-Dec	0	22	83.6	0	145.3
87	2018 Jan-Jun	13	14	53.2	59.8	142.75
87	2019 Jul-Dec	0	53	201.4	0	299.983
87	2020 Jul-Dec	172	214	813.2	791.2	1641.73
121	2018 Jan-Jun	0	5	19	0	31.3
121	2019 Jul-Dec	244	104	395.2	1122.4	1555.12
121	2020 Jul-Dec	122	175	665	561.2	1281.57
99	2018 Jan-Jun	0	0	0	0	21.0167
99	2019 Jul-Dec	0	368	1398.4	0	1441.43
99	2020 Jul-Dec	0	3	11.4	0	19.4667
117	2018 Jan-Jun	0	15	57	0	195.567
117	2019 Jul-Dec	34	95	361	156.4	763.267
117	2020 Jul-Dec	164	210	798	754.4	1630.48
42	2018 Jan-Jun	0	127	482.6	0	684.417
42	2019 Jul-Dec	89	121	459.8	409.4	1036.77
42	2020 Jul-Dec	15	46	174.8	69	407.55
89	2018 Jan-Jun	0	8	30.4	0	41.9667
89	2019 Jul-Dec	0	0	0	0	17.3833
89	2020 Jul-Dec	0	0	0	0	5.43333
133	2018 Jan-Jun	0	0	0	0	94.3333
133	2019 Jul-Dec	84	59	224.2	386.4	678.933
133	2020 Jul-Dec	0	6	22.8	0	75.8
66	2018 Jan-Jun	0	17	64.6	0	142.467
66	2019 Jul-Dec	274	141	535.8	1260.4	1916.88
66	2020 Jul-Dec	0	56	212.8	0	283.967
70	2018 Jan-Jun	0	2	7.6	0	86.0333
70	2019 Jul-Dec	0	12	45.6	0	106.933
70	2020 Jul-Dec	0	0	0	0	79.7
83	2018 Jan-Jun	0	18	68.4	0	177.817
83	2019 Jul-Dec	0	9	34.2	0	139.35
83	2020 Jul-Dec	0	5	19	0	73.8833
98	2018 Jan-Jun	0	7	26.6	0	89.5
98	2019 Jul-Dec	128	238	904.4	588.8	1641.17
98	2020 Jul-Dec	0	11	41.8	0	94.2833
75	2018 Jan-Jun	0	3	11.4	0	101.517
75	2019 Jul-Dec	0	2	7.6	0	115.983
75	2020 Jul-Dec	0	14	53.2	0	211.933
17	2018 Jan-Jun	0	0	0	0	53.3333
17	2019 Jul-Dec	0	0	0	0	70.7
17	2020 Jul-Dec	8	34	129.2	36.8	250.583
88	2018 Jan-Jun	0	11	41.8	0	90.75
88	2019 Jul-Dec	0	8	30.4	0	108.967
88	2020 Jul-Dec	9	28	106.4	41.4	217.883
124	2018 Jan-Jun	2	15	57	9.2	168.317
124	2019 Jul-Dec	0	0	0	0	28.1333
124	2020 Jul-Dec	38	27	102.6	174.8	310.783
44	2018 Jan-Jun	0	0	0	0	64.7
44	2019 Jul-Dec	0	0	0	0	29
44	2020 Jul-Dec	0	1	3.8	0	18.9667
116	2018 Jan-Jun	0	2	7.6	0	107.217
116	2019 Jul-Dec	0	0	0	0	174.167
116	2020 Jul-Dec	157	281	1067.8	722.2	1835.18
15	2018 Jan-Jun	0	24	91.2	0	665.533
15	2019 Jul-Dec	391	268	1018.4	1798.6	3387.3
15	2020 Jul-Dec	144	247	938.6	662.4	2273.5
28	2018 Jan-Jun	0	0	0	0	27.9
28	2019 Jul-Dec	0	17	64.6	0	119.6
28	2020 Jul-Dec	0	5	19	0	94.1833
24	2018 Jan-Jun	0	0	0	0	0
24	2019 Jul-Dec	0	0	0	0	0
24	2020 Jul-Dec	0	0	0	0	0
16	2018 Jan-Jun	0	7	26.6	0	102.083
16	2019 Jul-Dec	12	20	76	55.2	282.167
16	2020 Jul-Dec	0	15	57	0	341.933
33	2018 Jan-Jun	0	0	0	0	233.2
33	2019 Jul-Dec	0	21	79.8	0	247.417
33	2020 Jul-Dec	0	164	623.2	0	735.817
65	2018 Jan-Jun	0	8	30.4	0	250.75
65	2019 Jul-Dec	52	217	824.6	239.2	1248.8
65	2020 Jul-Dec	0	35	133	0	435.45
103	2018 Jan-Jun	0	0	0	0	0
103	2019 Jul-Dec	0	0	0	0	0
103	2020 Jul-Dec	0	0	0	0	0
25	2018 Jan-Jun	29	76	288.8	133.4	751.35
25	2019 Jul-Dec	326	705	2679	1499.6	4502.73
25	2020 Jul-Dec	158	559	2124.2	726.8	3298.02
39	2018 Jan-Jun	18	61	231.8	82.8	486.7
39	2019 Jul-Dec	290	195	741	1334	2175.8
39	2020 Jul-Dec	9	24	91.2	41.4	277.633
68	2018 Jan-Jun	2	9	34.2	9.2	236.683
68	2019 Jul-Dec	0	215	817	0	945.283
68	2020 Jul-Dec	236	147	558.6	1085.6	1738.47
54	2018 Jan-Jun	0	0	0	0	0
54	2019 Jul-Dec	0	0	0	0	16.5
54	2020 Jul-Dec	0	0	0	0	0
106	2018 Jan-Jun	0	23	87.4	0	370.6
106	2019 Jul-Dec	34	121	459.8	156.4	871.6
106	2020 Jul-Dec	0	657	2496.6	0	2596.62
105	2018 Jan-Jun	1	4	15.2	4.6	234.15
105	2019 Jul-Dec	84	143	543.4	386.4	1283.05
105	2020 Jul-Dec	35	166	630.8	161	933.05
140	2018 Jan-Jun	0	0	0	0	0
140	2019 Jul-Dec	0	0	0	0	50.8833
140	2020 Jul-Dec	0	0	0	0	38
73	2018 Jan-Jun	41	48	182.4	188.6	455.267
73	2019 Jul-Dec	0	6	22.8	0	163.533
73	2020 Jul-Dec	0	5	19	0	41.0333
2	2018 Jan-Jun	0	1	3.8	0	160.9
2	2019 Jul-Dec	14	31	117.8	64.4	280.733
2	2020 Jul-Dec	141	85	323	648.6	1017.75
12	2018 Jan-Jun	0	0	0	0	36.9333
12	2019 Jul-Dec	0	0	0	0	52
12	2020 Jul-Dec	0	19	72.2	0	118.1
71	2018 Jan-Jun	0	0	0	0	0
71	2019 Jul-Dec	0	0	0	0	0
71	2020 Jul-Dec	2	30	114	9.2	130.7
82	2018 Jan-Jun	6	9	34.2	27.6	214.7
82	2019 Jul-Dec	2	19	72.2	9.2	253
82	2020 Jul-Dec	0	1	3.8	0	115.417
31	2018 Jan-Jun	0	0	0	0	19.0833
31	2019 Jul-Dec	259	0	0	1191.4	1318.23
31	2020 Jul-Dec	224	174	661.2	1030.4	1720.18
32	2018 Jan-Jun	0	18	68.4	0	157.267
32	2019 Jul-Dec	0	8	30.4	0	147.25
32	2020 Jul-Dec	60	102	387.6	276	725.917
4	2018 Jan-Jun	0	0	0	0	180.8
4	2019 Jul-Dec	0	359	1364.2	0	1453.12
4	2020 Jul-Dec	10	85	323	46	425.7
129	2018 Jan-Jun	0	25	95	0	221.583
129	2019 Jul-Dec	0	8	30.4	0	388.333
129	2020 Jul-Dec	0	8	30.4	0	158.65
84	2018 Jan-Jun	1	2	7.6	4.6	15.1667
84	2019 Jul-Dec	0	0	0	0	0
84	2020 Jul-Dec	0	0	0	0	0
92	2018 Jan-Jun	0	0	0	0	0
92	2019 Jul-Dec	0	0	0	0	0
92	2020 Jul-Dec	0	0	0	0	0
93	2018 Jan-Jun	11	80	304	50.6	991.1
93	2019 Jul-Dec	93	107	406.6	427.8	1144
93	2020 Jul-Dec	3	134	509.2	13.8	816.483
45	2018 Jan-Jun	0	31	117.8	0	236.95
45	2019 Jul-Dec	45	15	57	207	405.933
45	2020 Jul-Dec	0	4	15.2	0	149.75
41	2018 Jan-Jun	0	27	102.6	0	265.967
41	2019 Jul-Dec	70	181	687.8	322	1148.5
41	2020 Jul-Dec	44	47	178.6	202.4	524.617
20	2018 Jan-Jun	0	9	34.2	0	79.0167
20	2019 Jul-Dec	66	431	1637.8	303.6	2028.35
20	2020 Jul-Dec	0	21	79.8	0	113.2
34	2018 Jan-Jun	0	18	68.4	0	338.383
34	2019 Jul-Dec	0	147	558.6	0	786.733
34	2020 Jul-Dec	5	80	304	23	397.917
37	2018 Jan-Jun	0	0	0	0	27.1833
37	2019 Jul-Dec	0	0	0	0	81.05
37	2020 Jul-Dec	0	10	38	0	49.2333
109	2018 Jan-Jun	0	0	0	0	106.283
109	2019 Jul-Dec	0	47	178.6	0	205.567
109	2020 Jul-Dec	35	63	239.4	161	451.6
114	2018 Jan-Jun	5	37	140.6	23	443.95
114	2019 Jul-Dec	37	81	307.8	170.2	835.4
114	2020 Jul-Dec	131	133	505.4	602.6	1214.53
76	2018 Jan-Jun	0	17	64.6	0	137.1
76	2019 Jul-Dec	140	59	224.2	644	926.933
76	2020 Jul-Dec	0	6	22.8	0	42.3833
40	2018 Jan-Jun	0	0	0	0	107.9
40	2019 Jul-Dec	53	9	34.2	243.8	412.3
40	2020 Jul-Dec	0	0	0	0	24.75
74	2018 Jan-Jun	0	0	0	0	78.1
74	2019 Jul-Dec	0	12	45.6	0	158.567
74	2020 Jul-Dec	0	73	277.4	0	309.8
123	2018 Jan-Jun	0	1	3.8	0	48.8333
123	2019 Jul-Dec	165	57	216.6	759	1076.03
123	2020 Jul-Dec	0	0	0	0	72
62	2018 Jan-Jun	0	0	0	0	164.667
62	2019 Jul-Dec	0	0	0	0	66.9333
62	2020 Jul-Dec	0	9	34.2	0	118.15
108	2018 Jan-Jun	0	2	7.6	0	160.433
108	2019 Jul-Dec	12	85	323	55.2	609.133
108	2020 Jul-Dec	83	21	79.8	381.8	511.15
38	2018 Jan-Jun	0	5	19	0	97.8333
38	2019 Jul-Dec	0	8	30.4	0	275.283
38	2020 Jul-Dec	0	11	41.8	0	185.567
130	2018 Jan-Jun	0	0	0	0	88.7
130	2019 Jul-Dec	0	2	7.6	0	67.3333
130	2020 Jul-Dec	0	1	3.8	0	55.6167
118	2018 Jan-Jun	0	22	83.6	0	203.517
118	2019 Jul-Dec	0	16	60.8	0	141.217
118	2020 Jul-Dec	3	39	148.2	13.8	195.95
104	2018 Jan-Jun	5	40	152	23	340.633
104	2019 Jul-Dec	43	129	490.2	197.8	901.5
104	2020 Jul-Dec	167	704	2675.2	768.2	3598.7
139	2018 Jan-Jun	0	16	60.8	0	176.917
139	2019 Jul-Dec	3	8	30.4	13.8	107.917
139	2020 Jul-Dec	0	42	159.6	0	234.467
69	2018 Jan-Jun	0	11	41.8	0	180.1
69	2019 Jul-Dec	4	4	15.2	18.4	189.817
69	2020 Jul-Dec	255	237	900.6	1173	2232.98
6	2018 Jan-Jun	0	0	0	0	40.95
6	2019 Jul-Dec	30	60	228	138	406.833
6	2020 Jul-Dec	37	80	304	170.2	513.367
125	2018 Jan-Jun	0	2	7.6	0	81.6167
125	2019 Jul-Dec	158	116	440.8	726.8	1214.97
125	2020 Jul-Dec	93	70	266	427.8	781.917
115	2018 Jan-Jun	0	0	0	0	79.9833
115	2019 Jul-Dec	2	6	22.8	9.2	123.15
115	2020 Jul-Dec	229	242	919.6	1053.4	2037.62
111	2018 Jan-Jun	0	0	0	0	62.8
111	2019 Jul-Dec	0	21	79.8	0	182.05
111	2020 Jul-Dec	128	77	292.6	588.8	984.45
1	2018 Jan-Jun	0	0	0	0	0
1	2019 Jul-Dec	0	0	0	0	0
1	2020 Jul-Dec	0	0	0	0	0
126	2018 Jan-Jun	11	49	186.2	50.6	464.983
126	2019 Jul-Dec	0	12	45.6	0	359.983
126	2020 Jul-Dec	0	2	7.6	0	40.7333
141	2018 Jan-Jun	34	244	927.2	156.4	1172.95
141	2019 Jul-Dec	0	0	0	0	64.2
141	2020 Jul-Dec	0	0	0	0	104.617
43	2018 Jan-Jun	0	3	11.4	0	64.8167
43	2019 Jul-Dec	80	57	216.6	368	668.183
43	2020 Jul-Dec	208	149	566.2	956.8	1566.12
49	2018 Jan-Jun	0	1	3.8	0	86.2
49	2019 Jul-Dec	5	39	148.2	23	218.117
49	2020 Jul-Dec	130	147	558.6	598	1231.8
86	2018 Jan-Jun	0	1	3.8	0	38.95
86	2019 Jul-Dec	0	0	0	0	54.6
86	2020 Jul-Dec	0	0	0	0	37.0333
85	2018 Jan-Jun	11	364	1383.2	50.6	2285.23
85	2019 Jul-Dec	175	615	2337	805	3227.55
85	2020 Jul-Dec	252	292	1109.6	1159.2	2562.62
72	2018 Jan-Jun	48	154	585.2	220.8	1026.67
72	2019 Jul-Dec	37	90	342	170.2	1074.38
72	2020 Jul-Dec	2	79	300.2	9.2	430.333
50	2018 Jan-Jun	0	12	45.6	0	357.133
50	2019 Jul-Dec	76	86	326.8	349.6	837.867
50	2020 Jul-Dec	35	83	315.4	161	659.5
94	2018 Jan-Jun	8	56	212.8	36.8	350.433
94	2019 Jul-Dec	115	206	782.8	529	1406.95
94	2020 Jul-Dec	0	21	79.8	0	142.717
13	2018 Jan-Jun	0	0	0	0	2.8
13	2019 Jul-Dec	0	0	0	0	0
13	2020 Jul-Dec	0	0	0	0	0

## Sheet: Zam Service Readiness
facility_id	quarteryear	IUDStock	IUDEquip	IUDTrain	IUDMentor	IUDTrainMent	ImplantStock	ImplantEquip	ImplantTrain	ImplantMentor	ImplantTrainMent
1	20183	0	0	1	0	0	0	0	1	0	0
1	20194	0	0	1	1	1	0	0	1	1	1
1	20204	0	0	0	0	0	0	0	0	1	0
2	20183	0	0	0	0	0	1	0	1	0	0
2	20194	0	0	1	1	1	0	0	0	1	0
2	20204	0	0	1	1	1	0	0	1	1	1
3	20183	0	0	1	0	0	1	0	1	1	1
3	20194	0	0	1	1	1	1	0	1	1	1
3	20204	0	0	1	1	1	1	1	1	1	1
4	20183	0	0	0	0	0	1	0	0	0	0
4	20194	1	1	1	1	1	1	1	1	1	1
4	20204	1	1	1	1	1	0	0	1	1	1
5	20183	0	0	0	0	0	1	0	0	0	0
5	20194	0	0	1	1	1	0	0	1	1	1
5	20204	0	0	1	1	1	1	0	1	1	1
6	20183	0	0	0	0	0	1	0	0	0	0
6	20194	0	0	0	0	0	1	1	0	1	0
6	20204	0	0	1	1	1	0	0	1	1	1
7	20183	0	0	1	1	1	1	0	1	1	1
7	20194	1	0	1	1	1	1	0	1	1	1
7	20204	1	1	1	1	1	1	0	1	1	1
12	20183	0	0	0	0	0	1	0	0	0	0
12	20194	0	0	0	0	0	1	0	0	0	0
12	20204	0	0	1	1	1	1	0	1	1	1
13	20183	0	0	1	0	0	1	0	1	0	0
13	20194	1	1	1	1	1	1	1	1	1	1
13	20204	1	1	1	1	1	1	1	1	1	1
15	20183	0	0	1	0	0	1	0	1	0	0
15	20194	1	0	1	1	1	1	1	1	1	1
15	20204	1	1	1	1	1	1	1	1	1	1
16	20183	0	0	0	0	0	1	0	0	0	0
16	20194	1	1	1	1	1	1	1	1	1	1
16	20204	0	0	1	1	1	0	0	1	1	1
17	20183	0	0	0	0	0	1	0	1	0	0
17	20194	1	0	0	1	0	1	1	0	1	0
17	20204	0	0	1	1	1	1	1	1	1	1
20	20183	0	0	0	0	0	1	0	0	0	0
20	20194	1	1	1	1	1	1	1	1	1	1
20	20204	1	1	1	1	1	1	1	1	1	1
23	20183	0	0	1	0	0	0	0	1	0	0
23	20194	0	0	0	0	0	0	0	0	0	0
23	20204	0	0	0	0	0	0	0	0	0	0
24	20183	1	1	1	1	1	1	0	1	1	1
24	20194	1	1	1	1	1	0	0	1	1	1
24	20204	1	1	1	1	1	1	1	1	1	1
25	20183	1	1	1	0	0	1	0	1	1	1
25	20194	1	1	1	1	1	1	0	1	1	1
25	20204	1	1	1	1	1	1	1	1	1	1
27	20183	1	0	1	0	0	1	0	1	0	0
27	20194	1	1	1	1	1	1	0	1	1	1
27	20204	1	1	1	1	1	1	1	1	1	1
28	20183	0	0	0	0	0	1	0	0	0	0
28	20194	0	0	1	1	1	1	0	1	1	1
28	20204	0	0	1	1	1	1	1	1	1	1
31	20183	1	0	0	0	0	1	1	1	0	0
31	20194	0	0	0	1	0	1	0	0	1	0
31	20204	0	0	1	1	1	0	0	1	1	1
32	20183	1	1	1	0	0	1	0	1	0	0
32	20194	0	0	0	1	0	1	0	0	1	0
32	20204	1	1	1	1	1	1	1	1	1	1
33	20183	1	0	0	0	0	1	0	0	0	0
33	20194	0	0	1	1	1	0	0	1	1	1
33	20204	1	1	1	1	1	1	1	1	1	1
34	20183	0	0	0	1	0	1	0	1	0	0
34	20194	0	0	1	1	1	1	0	1	1	1
34	20204	0	0	1	1	1	1	1	1	1	1
37	20183	1	0	0	0	0	1	0	0	0	0
37	20194	1	0	0	0	0	1	0	0	1	0
37	20204	1	1	1	1	1	1	1	1	1	1
38	20183	0	0	1	0	0	1	0	1	0	0
38	20194	1	0	1	1	1	1	0	1	1	1
38	20204	1	1	1	1	1	1	1	1	1	1
39	20183	0	0	0	0	0	1	0	0	1	0
39	20194	0	0	0	0	0	0	0	0	0	0
39	20204	1	1	1	1	1	1	1	1	1	1
40	20183	1	0	0	0	0	1	0	0	0	0
40	20194	0	0	1	1	1	0	0	1	1	1
40	20204	0	0	1	1	1	1	1	1	1	1
41	20183	0	0	1	0	0	1	0	1	0	0
41	20194	1	0	1	1	1	1	1	1	1	1
41	20204	1	1	1	1	1	1	1	1	1	1
42	20183	0	0	0	0	0	1	1	1	0	0
42	20194	1	1	1	1	1	1	1	1	1	1
42	20204	0	0	1	1	1	0	0	1	1	1
43	20183	1	0	0	0	0	1	0	0	0	0
43	20194	1	0	1	1	1	1	1	1	1	1
43	20204	0	0	1	1	1	1	1	1	1	1
44	20183	1	0	0	0	0	0	0	0	0	0
44	20194	1	0	1	1	1	1	1	1	1	1
44	20204	0	0	1	1	1	0	0	1	1	1
45	20183	0	0	1	0	0	1	0	1	0	0
45	20194	1	0	1	1	1	1	1	1	1	1
45	20204	0	0	1	1	1	0	0	1	1	1
49	20183	0	0	1	0	0	1	0	1	0	0
49	20194	1	0	1	1	1	1	0	1	1	1
49	20204	1	1	1	1	1	1	1	1	1	1
50	20183	1	1	1	0	0	1	0	1	0	0
50	20194	1	0	1	1	1	1	0	1	1	1
50	20204	0	0	1	1	1	0	0	1	1	1
54	20183	0	0	1	0	0	1	0	1	0	0
54	20194	1	0	1	1	1	1	0	1	1	1
54	20204	0	0	1	1	1	0	0	1	1	1
62	20183	0	0	1	0	0	1	0	1	0	0
62	20194	1	0	1	1	1	1	0	1	1	1
62	20204	1	1	1	1	1	1	1	1	1	1
65	20183	1	1	1	0	0	1	0	1	0	0
65	20194	1	0	1	1	1	1	0	1	1	1
65	20204	0	0	1	1	1	0	0	1	1	1
66	20183	1	0	1	0	0	1	0	1	0	0
66	20194	1	1	1	1	1	1	1	1	1	1
66	20204	0	0	1	1	1	0	0	1	1	1
68	20183	1	0	0	0	0	1	0	0	0	0
68	20194	1	0	1	1	1	1	0	1	1	1
68	20204	0	0	0	1	0	0	0	0	1	0
69	20183	0	0	1	0	0	1	0	1	0	0
69	20194	1	0	1	1	1	1	0	1	1	1
69	20204	0	0	1	1	1	0	0	1	1	1
70	20183	1	1	1	0	0	1	0	1	0	0
70	20194	1	1	1	1	1	1	1	1	1	1
70	20204	0	0	0	1	0	0	0	0	1	0
71	20183	1	1	1	0	0	1	0	1	0	0
71	20194	0	0	0	1	0	0	0	0	0	0
71	20204	0	0	1	1	1	1	1	1	1	1
72	20183	1	0	1	0	0	1	0	1	0	0
72	20194	1	0	1	1	1	1	1	1	1	1
72	20204	0	0	1	1	1	1	1	1	1	1
73	20183	0	0	0	0	0	0	0	0	0	0
73	20194	0	0	1	1	1	1	0	1	1	1
73	20204	0	0	1	1	1	0	0	1	1	1
74	20183	0	0	0	0	0	0	0	0	0	0
74	20194	0	0	1	1	1	1	0	1	1	1
74	20204	0	0	1	1	1	0	0	1	1	1
75	20183	0	0	0	0	0	1	0	0	0	0
75	20194	0	0	0	1	0	0	0	0	1	0
75	20204	0	0	1	1	1	0	0	1	1	1
76	20183	0	0	0	0	0	0	0	0	0	0
76	20194	0	0	0	0	0	1	0	0	0	0
76	20204	0	0	1	1	1	0	0	1	1	1
82	20183	0	0	1	0	0	1	0	1	1	0
82	20194	0	0	0	0	0	1	0	0	1	0
82	20204	0	0	0	1	0	0	0	0	1	0
83	20183	0	0	0	0	0	0	0	0	0	0
83	20194	0	0	1	1	1	0	0	1	1	1
83	20204	0	0	1	1	1	0	0	1	1	1
84	20183	1	0	1	0	0	1	0	1	0	0
84	20194	1	1	1	1	1	1	1	1	1	1
84	20204	1	1	1	1	1	1	1	1	1	1
85	20183	1	1	1	0	0	1	0	1	0	0
85	20194	1	1	1	1	1	1	1	1	1	1
85	20204	1	1	1	1	1	1	1	1	1	1
86	20183	0	0	0	0	0	1	0	0	0	0
86	20194	1	1	1	1	1	1	1	1	1	1
86	20204	1	1	1	1	1	1	1	1	1	1
87	20183	1	0	1	0	0	1	0	1	0	0
87	20194	1	1	1	1	1	1	1	1	1	1
87	20204	1	1	1	1	1	1	1	1	1	1
88	20183	0	0	1	0	0	0	0	1	0	0
88	20194	1	1	1	1	1	1	1	1	1	1
88	20204	0	0	1	1	1	0	0	1	1	1
89	20183	1	0	1	0	0	1	0	1	0	0
89	20194	1	1	1	1	1	1	1	1	1	1
89	20204	1	1	1	1	1	1	1	1	1	1
92	20183	0	0	1	0	0	0	0	1	0	0
92	20194	0	0	1	1	1	0	0	1	1	1
92	20204	0	0	1	1	1	0	0	1	1	1
93	20183	1	0	1	0	0	1	0	1	0	0
93	20194	1	1	1	1	1	1	0	1	1	1
93	20204	1	1	1	1	1	1	1	1	1	1
94	20183	0	0	0	0	0	0	0	0	0	0
94	20194	1	1	0	1	0	1	0	0	1	0
94	20204	0	0	1	1	1	1	1	1	1	1
95	20183	0	0	1	0	0	1	0	1	0	0
95	20194	1	1	0	1	0	1	0	0	1	0
95	20204	0	0	0	1	0	1	1	0	1	0
98	20183	0	0	1	0	0	1	0	1	0	0
98	20194	1	1	0	0	0	1	0	0	0	0
98	20204	0	0	1	1	1	1	1	1	1	1
99	20183	0	0	1	0	0	1	0	1	1	1
99	20194	0	0	0	0	0	0	0	0	0	0
99	20204	0	0	1	1	1	0	0	1	1	1
101	20183	0	0	0	0	0	1	0	0	0	0
101	20194	1	1	0	1	0	1	0	0	1	0
101	20204	0	0	0	1	0	1	1	0	1	0
103	20183	0	0	1	0	0	0	0	1	0	0
103	20194	0	0	0	0	0	0	0	0	0	0
103	20204	0	0	1	1	1	0	0	1	1	1
104	20183	0	0	1	0	0	1	0	1	0	0
104	20194	1	1	1	0	0	1	0	1	0	0
104	20204	0	0	1	1	1	1	1	1	1	1
105	20183	1	0	1	0	0	1	0	1	0	0
105	20194	1	1	1	1	1	1	0	1	1	1
105	20204	1	1	1	1	1	1	1	1	1	1
106	20183	0	0	0	0	0	1	0	0	0	0
106	20194	1	0	1	1	1	1	0	0	1	0
106	20204	1	1	1	1	1	1	1	1	1	1
108	20183	0	0	1	0	0	1	0	1	0	0
108	20194	1	1	1	1	1	1	0	1	1	1
108	20204	0	0	1	1	1	0	0	1	1	1
109	20183	0	0	0	0	0	1	0	0	0	0
109	20194	1	0	1	1	1	1	0	1	1	1
109	20204	1	1	1	1	1	1	1	1	1	1
110	20183	0	0	0	0	0	1	0	0	0	0
110	20194	1	0	1	1	1	1	0	1	1	1
110	20204	0	0	1	1	1	1	1	1	1	1
111	20183	1	0	0	0	0	1	0	0	0	0
111	20194	1	1	1	1	1	1	1	1	1	1
111	20204	0	0	1	1	1	0	0	1	1	1
114	20183	1	0	1	0	0	1	0	1	0	0
114	20194	0	0	1	1	1	1	0	1	1	1
114	20204	0	0	1	1	1	1	1	1	1	1
115	20183	0	0	0	0	0	1	0	0	0	0
115	20194	1	0	1	1	1	0	0	1	1	1
115	20204	0	0	1	1	1	0	0	1	1	1
116	20183	1	0	1	0	0	1	0	1	0	0
116	20194	1	1	1	1	1	1	0	1	1	1
116	20204	0	0	1	1	1	1	1	1	1	1
117	20183	0	0	1	0	0	1	0	1	0	0
117	20194	0	0	1	0	0	0	0	1	0	0
117	20204	0	0	1	1	1	1	1	1	1	1
118	20183	0	0	1	0	0	1	0	1	1	1
118	20194	0	0	1	1	1	0	0	1	1	1
118	20204	0	0	1	1	1	1	1	1	1	1
121	20183	0	0	1	0	0	1	0	1	0	0
121	20194	1	0	1	1	1	1	1	1	1	1
121	20204	1	1	1	1	1	1	1	1	1	1
123	20183	0	0	1	0	0	1	0	1	0	0
123	20194	0	0	1	1	1	0	0	1	1	1
123	20204	1	1	1	1	1	1	1	1	1	1
124	20183	1	1	0	0	0	1	0	0	0	0
124	20194	1	0	1	1	1	1	0	1	1	1
124	20204	0	0	1	1	1	1	1	1	1	1
125	20183	0	0	1	0	0	1	0	1	0	0
125	20194	1	1	1	0	0	1	1	1	1	1
125	20204	1	1	1	1	1	1	1	1	1	1
126	20183	1	1	1	0	0	1	0	1	0	0
126	20194	0	0	1	1	1	0	0	1	1	1
126	20204	0	0	1	1	1	0	0	1	1	1
129	20183	1	0	0	0	0	1	0	0	0	0
129	20194	0	0	1	1	1	0	0	1	1	1
129	20204	1	1	1	1	1	1	0	1	1	1
130	20183	0	0	0	0	0	1	0	0	0	0
130	20194	1	1	1	1	1	1	0	1	1	1
130	20204	0	0	1	1	1	0	0	1	1	1
133	20183	1	0	0	0	0	1	0	0	0	0
133	20194	1	0	0	1	0	1	0	0	1	0
133	20204	1	1	1	1	1	1	1	1	1	1
139	20183	1	0	0	0	0	1	0	0	0	0
139	20194	0	0	1	1	1	0	0	1	1	1
139	20204	1	0	1	1	1	1	1	1	1	1
140	20183	0	0	0	0	0	0	0	0	0	0
140	20194	0	0	0	0	0	0	0	0	0	0
140	20204	1	1	1	1	1	1	0	1	1	1
141	20183	1	0	0	0	0	1	0	0	0	0
141	20194	1	0	1	1	1	0	0	1	1	1
141	20204	1	1	1	1	1	1	0	1	1	1
